# Supplementary material for: Transcriptome characterisation of Pinus tabuliformis and evolution of genes in the Pinus phylogeny
Source: BMC Genomics. 2013 Apr 18;14:263. doi: 10.1186/1471-2164-14-263 (PMC3640921; doi:10.1186/1471-2164-14-263)
Supplement: Additional file 1 — The 191 orthologues of six conifer species. [file 1471-2164-14-263-S1.xlsx]

## Sheet: Table S1
				Distance to sequences of other species (lower value indicates higher similarity)
Sequence ID (P.tabuliformis)	GO_id	GO_name	GO_category	P.tabuliformis	P.sylvestris	P.pinaster	P.contorta	P.taeda	P.glauca
lw_HBKXS4401D8LBM	GO:0065007	biological regulation	biological_process	0.007	0.013	0.046	0.039	0.015	0.108
lw_isotig09632	GO:0065007	biological regulation	biological_process	0.066	0.058	0.096	0.168	0.1235	0.144
lw_isotig02266	GO:0065007	biological regulation	biological_process	0.034	0.057	0.0785	0.021	0.0553636	0.175
lw_isotig04512	GO:0071840	cellular component organization or biogenesis	biological_process	0.0225	0.009	0.0105	0.009	0	0.0905
lw_isotig04117	GO:0071840	cellular component organization or biogenesis	biological_process	0.0615	0.123	0.0075	0.028	0.0568667	0.119
lw_isotig05228	GO:0071840	cellular component organization or biogenesis	biological_process	0.017	0.098	0.03	0.0535	0.087	0.134
lw_isotig15816	GO:0009987	cellular process	biological_process	0.071	0.082	0.06	0.053	0.097	0.077
lw_HBKXS4402JQ3J5	GO:0009987	cellular process	biological_process	0.056	0.075	0.061	0.026	0.0535556	0.194
lw_isotig04890	GO:0051179	localization	biological_process	0.063	0.036	0.056	0.065	0.05925	0.0192
lw_isotig04249	GO:0051179	localization	biological_process	0.039	0.021	0.022	0.022	0.0218667	0.0876667
lw_isotig17424	GO:0051179	localization	biological_process	0.08	0.035	0.0675	0.094	0.0641667	0.09
lw_isotig07122	GO:0051179	localization	biological_process	0.0786667	0.112	0.102	0.09	0.0595556	0.0935
lw_isotig05277	GO:0051179	localization	biological_process	0.014	0.092	0.0505	0.006	0.0327778	0.125
lw_isotig06074	GO:0051179	localization	biological_process	0.022	0.014	0.058	0.082	0.01495	0.132
lw_HBKXS4402GI5HA	GO:0051179	localization	biological_process	0.007	0.012	0.095	0.043	0.058	0.153
lw_isotig07853	GO:0051179	localization	biological_process	0.0605	0.028	0.023	0.009	0.0433333	0.1605
lw_isotig07299	GO:0008152	metabolic process	biological_process	0.107	0.162	0.126	0.07	0.128667	0.004
lw_isotig01709	GO:0008152	metabolic process	biological_process	0.084	0.08	0.086	0.095	0.0882	0.007
lw_isotig08132	GO:0008152	metabolic process	biological_process	0.0875	0.096	0.0855	0.0685	0.0986316	0.014
lw_isotig14072	GO:0008152	metabolic process	biological_process	0.089	0.033	0.101667	0.069	0.067	0.02025
lw_isotig07360	GO:0008152	metabolic process	biological_process	0.04	0.027	0.091	0.136	0.064	0.033
lw_isotig01733	GO:0008152	metabolic process	biological_process	0.074	0.152	0.0616	0.01	0.0404286	0.056
lw_isotig18702	GO:0008152	metabolic process	biological_process	0.01	0	0.043	0.005	0	0.063
lw_isotig01361	GO:0008152	metabolic process	biological_process	0.01	0.077	0.048	0.015	0	0.076
lw_isotig12712	GO:0008152	metabolic process	biological_process	0.1295	0.072	0.029	0.016	0	0.081
lw_isotig00874	GO:0008152	metabolic process	biological_process	0.017	0.012	0.02325	0.011	0.014	0.086
lw_isotig04176	GO:0008152	metabolic process	biological_process	0.1035	0.036	0.0636667	0.016	0.0541538	0.093
lw_isotig06692	GO:0008152	metabolic process	biological_process	0.021	0.1725	0.027	0.024	0.023	0.097
lw_isotig03234	GO:0008152	metabolic process	biological_process	0.03	0.012	0.0435	0.018	0.0176667	0.102
lw_isotig02283	GO:0008152	metabolic process	biological_process	0.0825	0.058	0.0868333	0.122	0.0727407	0.102333
lw_isotig06557	GO:0008152	metabolic process	biological_process	0.0805	0.075	0.06	0.095	0.127	0.104
lw_isotig21726	GO:0008152	metabolic process	biological_process	0.148	0.031	0.0694	0.01	0.0395455	0.105
lw_isotig05366	GO:0008152	metabolic process	biological_process	0.009	0.124	0.0243333	0.005	0.045	0.109
lw_isotig01224	GO:0008152	metabolic process	biological_process	0.046	0.0325	0.034	0.022	0.00525	0.11
lw_isotig04341	GO:0008152	metabolic process	biological_process	0.019	0.171	0.027	0.008	0.0293333	0.112
lw_isotig02627	GO:0008152	metabolic process	biological_process	0.105	0.013	0.03	0.005	0.0802	0.1145
lw_isotig01357	GO:0008152	metabolic process	biological_process	0.0905	0.046	0.0666	0.042	0.0788235	0.118
lw_isotig00408	GO:0008152	metabolic process	biological_process	0.0135	0.0105	0.083	0.01	0	0.119
lw_isotig03427	GO:0008152	metabolic process	biological_process	0.073	0.076	0.08075	0.10275	0.0559378	0.125
lw_isotig05503	GO:0008152	metabolic process	biological_process	0.126	0.0945	0.03275	0.057	0.0355	0.1285
lw_isotig08867	GO:0008152	metabolic process	biological_process	0.082	0.06	0.013	0.141	0.094	0.132
lw_isotig03507	GO:0008152	metabolic process	biological_process	0.016	0.024	0.04	0.046	0.0636667	0.137
lw_isotig00909	GO:0008152	metabolic process	biological_process	0.024	0.021	0.0846667	0.072	0.0156538	0.14
lw_isotig05732	GO:0008152	metabolic process	biological_process	0.0395	0.16	0.0475	0.03	0.0144783	0.14
lw_isotig08706	GO:0008152	metabolic process	biological_process	0.034	0.006	0.019	0.156	0.006	0.14
lw_isotig05386	GO:0008152	metabolic process	biological_process	0.0705	0.138	0.121	0.03975	0.0863333	0.154
lw_isotig02477	GO:0008152	metabolic process	biological_process	0.054	0.014	0.0265	0.158	0.0415	0.166
lw_isotig01107	GO:0008152	metabolic process	biological_process	0.0265	0.024	0.027	0.01	0.0202857	0.166333
lw_isotig00992	GO:0008152	metabolic process	biological_process	0.091	0.046	0.0786667	0.117	0.0806667	0.174
lw_HBKXS4402FWSIB	GO:0008152	metabolic process	biological_process	0.062	0.189	0.054	0.104	0.0425	0.198
lw_isotig01998	GO:0008152	metabolic process	biological_process	0.108	0.099	0.077	0.084	0.09725	0.2
lw_isotig03655	GO:0050896	response to stimulus	biological_process	0.014	0.0773333	0.111	0.028	0.0193509	0.098
lw_isotig17618	GO:0050896	response to stimulus	biological_process	0.069	0.024	0.099	0.011	0.0436818	0.101
lw_isotig02239	GO:0023052	signaling	biological_process	0.075	0.05	0.014	0.084	0.0126364	0.152
lw_isotig00374	GO:0005623	cell	cellular_component	0.076	0.062	0.071	0.09	0.0901471	0.012
lw_isotig08641	GO:0005623	cell	cellular_component	0.154	0.057	0.0715	0.091	0.0664444	0.025
lw_isotig01849	GO:0005623	cell	cellular_component	0.151	0.146	0.15	0.135	0.12	0.0293333
lw_isotig17692	GO:0005623	cell	cellular_component	0.024	0.0345	0.108	0.01	0.026	0.073
lw_isotig00422	GO:0005623	cell	cellular_component	0.08	0.066	0.103	0.074	0.081	0.076
lw_isotig08265	GO:0005623	cell	cellular_component	0.033	0.133	0.049	0.0155	0.034	0.082
lw_isotig00153	GO:0005623	cell	cellular_component	0.02	0.006	0.083	0.019	0.0292347	0.08275
lw_isotig27919	GO:0005623	cell	cellular_component	0.175	0.00966667	0.017	0.016	0.0233846	0.088
lw_isotig26297	GO:0005623	cell	cellular_component	0.176	0.093	0.026	0.0525	0.0538333	0.1115
lw_isotig14209	GO:0005623	cell	cellular_component	0.125	0.02	0.039	0.057	0.02625	0.145
lw_isotig04589	GO:0005623	cell	cellular_component	0.0695714	0.009	0.0935	0.009	0.0288974	0.164
lw_isotig10326	GO:0005623	cell	cellular_component	0.013	0.009	0.105	0.1365	0.064	0.173
lw_isotig09023	GO:0016020	membrane	cellular_component	0.098	0.026	0.0585	0.067	0.035	0.08
lw_isotig06199	GO:0016020	membrane	cellular_component	0.0185	0.009	0.027	0.038	0.154	0.107
lw_isotig24180	GO:0016020	membrane	cellular_component	0.0255	0.074	0.112	0.013	0.0336667	0.111
lw_isotig04630	GO:0016020	membrane	cellular_component	0.042	0.022	0.028	0.005	0.00908333	0.112
lw_isotig02226	GO:0016020	membrane	cellular_component	0.067	0.004	0.0245	0.011	0.0596667	0.16
lw_isotig22656	GO:0016020	membrane	cellular_component	0.022	0.076	0.148	0.058	0.0736	0.169
lw_isotig01418	GO:0016020	membrane	cellular_component	0.03	0.005	0.0125	0.033	0.0177333	0.17
lw_isotig05928	GO:0016020	membrane	cellular_component	0.1102	0.055	0.113	0.0696667	0.0975	0.18
lw_isotig11180	GO:0044425	membrane part	cellular_component	0.009	0.032	0.0225	0.01	0.0561429	0.117
lw_isotig11857	GO:0031974	membrane-enclosed lumen	cellular_component	0.072	0.023	0.021	0.004	0.0565	0.138
lw_isotig10812	GO:0043226	organelle	cellular_component	0.051	0.075	0.05	0.088	0.059	0
lw_isotig04031	GO:0043226	organelle	cellular_component	0.114	0.1115	0.0703333	0.125	0.065	0.014
lw_isotig05544	GO:0043226	organelle	cellular_component	0.026	0.158	0.05175	0.087	0.0754286	0.08
lw_isotig09926	GO:0043226	organelle	cellular_component	0.012	0.0405	0.027	0.008	0.0405	0.093
lw_isotig02368	GO:0043226	organelle	cellular_component	0.023	0.053	0.019	0.077	0.015	0.097
lw_isotig01355	GO:0043226	organelle	cellular_component	0.0696667	0.047	0.0606667	0.008	0.0864	0.098
lw_isotig05975	GO:0043226	organelle	cellular_component	0.056	0.1205	0.0675	0.008	0	0.117
lw_isotig00636	GO:0043226	organelle	cellular_component	0.034	0.03	0.052	0.104	0.0315	0.128333
lw_isotig11359	GO:0043226	organelle	cellular_component	0.029	0.193	0.024	0.026	0.0124286	0.129
lw_isotig05325	GO:0043226	organelle	cellular_component	0.099	0.0035	0.022	0.066	0.053	0.132
lw_isotig11537	GO:0043226	organelle	cellular_component	0.053	0.028	0.067	0.034	0.00777778	0.136
lw_isotig06726	GO:0016209	antioxidant activity	molecular_function	0.081	0.012	0.117	0.005	0.0263333	0.1065
lw_isotig04421	GO:0016209	antioxidant activity	molecular_function	0.058	0.014	0.071	0.006	0.00833333	0.1455
lw_isotig02511	GO:0005488	binding	molecular_function	0.145	0.022	0.124	0.1335	0.1325	0.002
lw_isotig21117	GO:0005488	binding	molecular_function	0.0966667	0.084	0.068	0.066	0.0885	0.007
lw_isotig04153	GO:0005488	binding	molecular_function	0.121	0.106	0.11	0.125	0.104	0.0095
lw_isotig01396	GO:0005488	binding	molecular_function	0.095	0.026	0.123	0.079	0.074	0.018
lw_isotig01592	GO:0005488	binding	molecular_function	0.016	0.055	0.026	0.01	0.0548333	0.052
lw_isotig08562	GO:0005488	binding	molecular_function	0.133	0.196	0.117	0.13	0.1185	0.0625
lw_isotig25307	GO:0005488	binding	molecular_function	0.01	0	0.022	0.009	0.0685	0.07
lw_isotig11049	GO:0005488	binding	molecular_function	0.012	0.096	0.019	0.007	0.0135	0.091
lw_isotig07385	GO:0005488	binding	molecular_function	0.039	0.0275	0.0345	0.06	0.0341	0.094
lw_isotig05014	GO:0005488	binding	molecular_function	0.047	0.009	0.0316667	0.035	0.0214	0.103
lw_isotig04918	GO:0005488	binding	molecular_function	0.0545	0.004	0.044	0.012	0.0235	0.109
lw_HBKXS4401DU0AI	GO:0005488	binding	molecular_function	0.027	0.013	0.035	0.011	0.017	0.1105
lw_isotig02174	GO:0005488	binding	molecular_function	0.1155	0.131	0.089	0.185	0.151333	0.115
lw_isotig02032	GO:0005488	binding	molecular_function	0.03	0.113	0.027	0.008	0.1045	0.119
lw_isotig04550	GO:0005488	binding	molecular_function	0.062	0.034	0.0845	0.086	0.123	0.121
lw_isotig00894	GO:0005488	binding	molecular_function	0.04	0.0675	0.0375	0.008	0.0558	0.147333
lw_isotig01467	GO:0005488	binding	molecular_function	0.024	0.047	0.059	0.004	0.0244	0.153
lw_isotig02437	GO:0005488	binding	molecular_function	0.0805	0.069	0.0695	0.015	0.0136875	0.154
lw_HBKXS4401A6FIJ	GO:0005488	binding	molecular_function	0.077	0.014	0.031	0.01	0.0778	0.164
lw_isotig02053	GO:0005488	binding	molecular_function	0.027	0.016	0.041	0.077	0.024	0.165
lw_isotig05345	GO:0005488	binding	molecular_function	0.183	0.027	0.067	0.176	0.156	0.165
lw_isotig03860	GO:0005488	binding	molecular_function	0.081	0.096	0.0786667	0.0705	0.0735	0.1725
lw_isotig09060	GO:0005488	binding	molecular_function	0.035	0.17	0.079	0.013	0.00875	0.188
lw_isotig03658	GO:0003824	catalytic activity	molecular_function	0.196	0.07	0.0765	0.087	0.08425	0.031
lw_isotig07395	GO:0003824	catalytic activity	molecular_function	0.064	0.12	0.118333	0.098	0.0931818	0.065
lw_isotig05112	GO:0003824	catalytic activity	molecular_function	0.011	0.104	0.067	0.065	0.034	0.066
lw_isotig01345	GO:0003824	catalytic activity	molecular_function	0.054	0.015	0.0223333	0.082	0.025	0.0765
lw_isotig06056	GO:0003824	catalytic activity	molecular_function	0.0225	0.004	0.023	0.119	0.124333	0.078
lw_isotig00878	GO:0003824	catalytic activity	molecular_function	0.017	0.01	0.016	0.012	0.01205	0.081
lw_isotig00173	GO:0003824	catalytic activity	molecular_function	0.086	0.062	0.0785	0.081	0.116	0.091
lw_isotig01135	GO:0003824	catalytic activity	molecular_function	0.08	0.12	0.0235	0.012	0.032	0.096
lw_isotig02319	GO:0003824	catalytic activity	molecular_function	0.1365	0.09	0.097	0.067	0.119	0.096
lw_isotig08550	GO:0003824	catalytic activity	molecular_function	0.019	0.031	0.056	0.026	0.03056	0.103
lw_isotig08734	GO:0003824	catalytic activity	molecular_function	0.081	0.107	0.062	0.097	0.112	0.104
lw_isotig00863	GO:0003824	catalytic activity	molecular_function	0.059	0.049	0.0993333	0.054	0.0821429	0.107667
lw_HBKXS4402FWKM8	GO:0003824	catalytic activity	molecular_function	0.107	0.126	0.125	0.19	0.134	0.1095
lw_isotig05617	GO:0003824	catalytic activity	molecular_function	0.115	0.012	0.1035	0.067	0.0946	0.112
lw_isotig05439	GO:0003824	catalytic activity	molecular_function	0.0615	0.141	0.072	0.023	0.0465714	0.123
lw_isotig06165	GO:0003824	catalytic activity	molecular_function	0.098	0.024	0.038	0.032	0.0292	0.128
lw_isotig07459	GO:0003824	catalytic activity	molecular_function	0.021	0.156	0.029	0.0355	0.03	0.136
lw_isotig02038	GO:0003824	catalytic activity	molecular_function	0.122	0.07	0.152667	0.15	0.121357	0.137
lw_isotig04445	GO:0003824	catalytic activity	molecular_function	0.042	0.021	0.0355	0.0125	0.03875	0.143
lw_isotig09333	GO:0003824	catalytic activity	molecular_function	0.023	0.082	0.118	0.0285	0.0322	0.143
lw_isotig01639	GO:0003824	catalytic activity	molecular_function	0.156	0.059	0.15	0.116	0.146	0.151
lw_isotig07392	GO:0003824	catalytic activity	molecular_function	0.03	0.022	0.02	0.011	0.0127143	0.162
lw_isotig18176	GO:0003824	catalytic activity	molecular_function	0.027	0.073	0.114	0.013	0.174	0.165
lw_HBKXS4402HYI1I	GO:0003824	catalytic activity	molecular_function	0.056	0.045	0.029	0.069	0.0985714	0.181
lw_isotig07027	GO:0003824	catalytic activity	molecular_function	0.017	0.011	0.033	0.004	0.0135	0.197
lw_isotig07149	GO:0003824	catalytic activity	molecular_function	0.071	0.052	0.164	0.096	0.0576	0.197
lw_isotig04996	GO:0060089	molecular transducer activity	molecular_function	0.017	0.029	0.029	0.0205	0.03325	0.082
lw_isotig06229	GO:0001071	nucleic acid binding transcription factor activity	molecular_function	0.012	0.004	0.085	0.041	0.03	0.1265
lw_isotig01023	GO:0005215	transporter activity	molecular_function	0.092	0.0575	0.018	0.0275	0.0343913	0.057
lw_isotig06320	NA	NA	NA	0.1725	0.081	0.06	0.19	0.0995	0.003
lw_isotig25415	NA	NA	NA	0.182	0.018	0.127	0.125	0.109	0.004
lw_isotig26499	NA	NA	NA	0.158	0.137	0.135	0.13	0.14525	0.004
lw_isotig04192	NA	NA	NA	0.172	0.0685	0.072	0.076	0.0833	0.0325
lw_isotig10087	NA	NA	NA	0.088	0.039	0.097	0.084	0.0795	0.033
lw_isotig21358	NA	NA	NA	0.06	0.055	0.122	0.067	0.111333	0.034
lw_isotig01783	NA	NA	NA	0.133	0.097	0.163	0.125	0.132562	0.039
lw_isotig02851	NA	NA	NA	0.0355	0.0103333	0.022	0.011	0.019	0.053
lw_HBKXS4402I84D5	NA	NA	NA	0.073	0.179	0.111	0.096	0.1155	0.056
lw_HBKXS4401BK6GR	NA	NA	NA	0.018	0	0.0265	0.0175	0.0314	0.064
lw_HBKXS4401AUDH2	NA	NA	NA	0.003	0.013	0.0115	0.0605	0.00966667	0.067
lw_isotig10535	NA	NA	NA	0.141	0.008	0.0363333	0.0085	0.007	0.071
lw_isotig24994	NA	NA	NA	0.07	0.0885	0.134	0.145	0.1065	0.0716667
lw_isotig00014	NA	NA	NA	0.0425	0.006	0.019	0.005	0.0427917	0.083
lw_isotig00265	NA	NA	NA	0.019	0.004	0.014	0.005	0.02075	0.087
lw_isotig00276	NA	NA	NA	0.103	0.136	0.076	0.162	0.15025	0.0885
lw_isotig10217	NA	NA	NA	0.046	0.072	0.048	0.002	0.009	0.092
lw_HBKXS4401C60T2	NA	NA	NA	0.076	0	0.034	0.107	0	0.097
lw_isotig10262	NA	NA	NA	0.014	0.024	0.009	0.0295	0	0.097
lw_HBKXS4402HDOO5	NA	NA	NA	0.05	0.007	0.0375	0.005	0.0335	0.098
lw_HBKXS4401A2GZ5	NA	NA	NA	0.055	0.0285	0.02	0.0645	0.0378	0.101
lw_isotig10152	NA	NA	NA	0.027	0.100333	0.0838333	0.02	0.0216598	0.107
lw_isotig01331	NA	NA	NA	0.015	0.143	0.027	0.008	0.06175	0.111
lw_isotig12670	NA	NA	NA	0.014	0.014	0.023	0.013	0.013	0.111
lw_isotig02584	NA	NA	NA	0.061	0.042	0.0475	0.015	0.0103333	0.1168
lw_isotig23893	NA	NA	NA	0.032	0.0936667	0.018	0.011	0.037	0.116857
lw_isotig00318	NA	NA	NA	0.0485	0.094	0.0963333	0.019	0.0412667	0.117
lw_isotig08879	NA	NA	NA	0.17	0.085	0.147	0.092	0.1035	0.1224
lw_isotig09028	NA	NA	NA	0.177	0.1065	0.062	0.033	0.00271429	0.127
lw_HBKXS4402I31OD	NA	NA	NA	0.017	0.094	0.038	0.039	0.0425	0.129
lw_isotig21386	NA	NA	NA	0.047	0.0905	0.0265	0.008	0.0396667	0.1295
lw_isotig04132	NA	NA	NA	0.075	0.062	0.111	0.132	0.069	0.131
lw_isotig19132	NA	NA	NA	0.147	0.047	0.0345	0.011	0.01325	0.133
lw_isotig14203	NA	NA	NA	0.027	0.103	0.0215	0.013	0.053625	0.136
lw_isotig13720	NA	NA	NA	0.018	0.054	0.0415	0.091	0.0358	0.1365
lw_isotig05275	NA	NA	NA	0.0655	0.03	0.0944	0.063	0.0573448	0.137
lw_isotig31317	NA	NA	NA	0.031	0.052	0.067	0.1055	0.03875	0.1445
lw_isotig01071	NA	NA	NA	0.071	0.182	0.02	0.043	0.002	0.146
lw_isotig10577	NA	NA	NA	0.127	0.123	0.122	0.136	0.139	0.147
lw_isotig11436	NA	NA	NA	0.14	0.034	0.05	0.0875	0.106	0.149
lw_HBKXS4402J4UP7	NA	NA	NA	0.053	0.004	0.078	0.016	0.035375	0.1515
lw_isotig31584	NA	NA	NA	0.038	0.056	0.095	0.009	0.07	0.16
lw_HBKXS4401ALNCE	NA	NA	NA	0.041	0.018	0.027	0.025	0.016	0.167
lw_isotig25076	NA	NA	NA	0.172	0.037	0.0775	0.0836667	0.0661765	0.174667
lw_isotig07245	NA	NA	NA	0.099	0.109667	0.0405	0.025	0.0318571	0.175
lw_isotig00334	NA	NA	NA	0.069	0.1065	0.045	0.02	0.05675	0.1794
lw_isotig06877	NA	NA	NA	0.09	0.153333	0.043	0.0326667	0.03	0.1825
lw_isotig02786	NA	NA	NA	0.0765	0.064	0.0854	0.017	0.0686957	0.183
lw_isotig03478	NA	NA	NA	0.171	0.048	0.036	0.0335	0.0392857	0.185
lw_isotig24417	NA	NA	NA	0.12	0.02	0.049	0.146	0.0694	0.185
