# Supplementary material for: Transcriptome characterisation of Pinus tabuliformis and evolution of genes in the Pinus phylogeny
Source: BMC Genomics. 2013 Apr 18;14:263. doi: 10.1186/1471-2164-14-263 (PMC3640921; doi:10.1186/1471-2164-14-263)
Supplement: Additional file 2 — The 207 sequences with Ka/Ks ratios > 2 of Pinus tabuliformis and P. taeda. [file 1471-2164-14-263-S2.xlsx]

## Sheet: Table S2
P.tabuliformis-Unigene_id1	P.taeda-Unigene_id2	Ka/Ks	Ka	Ks	GO_id	GO_name	GO_category	GO_level
lw_isotig09729	PUT-157a-Pinus_taeda-44582548	5.607	0.0413	0.0074	NA	NA	NA	NA
lw_HBKXS4402HK37W	PUT-157a-Pinus_taeda-3388	5.5977	0.0821	0.0147	NA	NA	NA	NA
lw_isotig21498	PUT-157a-Pinus_taeda-47297	5.5553	0.0621	0.0112	NA	NA	NA	NA
lw_isotig02470	PUT-157a-Pinus_taeda-53215	5.4177	0.063	0.0116	NA	NA	NA	NA
lw_isotig10211	PUT-157a-Pinus_taeda-33382552	5.339	0.0327	0.0061	NA	NA	NA	NA
lw_isotig10385	PUT-157a-Pinus_taeda-45236	5.267	0.0437	0.0083	NA	NA	NA	NA
lw_isotig28416	PUT-157a-Pinus_taeda-73963	5.1833	0.1172	0.0226	NA	NA	NA	NA
lw_isotig03163	PUT-157a-Pinus_taeda-64213	5.111	0.035	0.0068	NA	NA	NA	NA
lw_isotig27206	PUT-157a-Pinus_taeda-12782555	5.0431	0.051	0.0101	NA	NA	NA	NA
lw_isotig05166	PUT-157a-Pinus_taeda-74648	5.043	0.0888	0.0176	NA	NA	NA	NA
lw_isotig06342	PUT-157a-Pinus_taeda-126282547	4.9908	0.1181	0.0237	NA	NA	NA	NA
lw_isotig24093	PUT-157a-Pinus_taeda-41382550	4.9257	0.0453	0.0092	NA	NA	NA	NA
lw_isotig25488	PUT-157a-Pinus_taeda-1882550	4.8938	0.0411	0.0084	NA	NA	NA	NA
lw_isotig22556	PUT-157a-Pinus_taeda-44202	4.8887	0.0525	0.0107	NA	NA	NA	NA
lw_isotig15690	PUT-157a-Pinus_taeda-39520	4.6622	0.0332	0.0071	NA	NA	NA	NA
lw_isotig14347	PUT-157a-Pinus_taeda-29389	4.489	0.0804	0.0179	NA	NA	NA	NA
lw_isotig07359	PUT-157a-Pinus_taeda-62750	4.4534	0.0382	0.0086	NA	NA	NA	NA
lw_isotig21138	PUT-157a-Pinus_taeda-48939	4.4109	0.067	0.0152	NA	NA	NA	NA
lw_isotig12067	PUT-157a-Pinus_taeda-63782555	4.405	0.0824	0.0187	NA	NA	NA	NA
lw_isotig11542	PUT-157a-Pinus_taeda-75382552	4.3703	0.0678	0.0155	NA	NA	NA	NA
lw_HBKXS4401AZMYG	PUT-157a-Pinus_taeda-71381	4.306	0.0537	0.0125	NA	NA	NA	NA
lw_isotig09235	PUT-157a-Pinus_taeda-72282	4.3049	0.0245	0.0057	NA	NA	NA	NA
lw_HBKXS4402IQIHT	PUT-157a-Pinus_taeda-55006	4.2691	0.1222	0.0286	NA	NA	NA	NA
lw_isotig12185	PUT-157a-Pinus_taeda-41520	4.268	0.0403	0.0094	NA	NA	NA	NA
lw_HBKXS4402JR9MU	PUT-157a-Pinus_taeda-61379	4.2299	0.0489	0.0116	NA	NA	NA	NA
lw_HBKXS4402ID3GA	PUT-157a-Pinus_taeda-52173	4.2124	0.0543	0.0129	NA	NA	NA	NA
lw_HBKXS4402IVTOV	PUT-157a-Pinus_taeda-17226	4.0788	0.2973	0.0729	NA	NA	NA	NA
lw_HBKXS4401CK3XZ	PUT-157a-Pinus_taeda-70086	4.0378	0.0449	0.0111	NA	NA	NA	NA
lw_isotig22632	PUT-157a-Pinus_taeda-55455	4.0035	0.1186	0.0296	NA	NA	NA	NA
lw_HBKXS4402F8PHM	PUT-157a-Pinus_taeda-21074	3.9527	0.0628	0.0159	NA	NA	NA	NA
lw_HBKXS4402H5LTN	PUT-157a-Pinus_taeda-69775	3.9171	0.1314	0.0335	NA	NA	NA	NA
lw_isotig28975	PUT-157a-Pinus_taeda-54209	3.7314	0.0661	0.0177	NA	NA	NA	NA
lw_isotig05711	PUT-157a-Pinus_taeda-32932	3.712	0.0224	0.006	NA	NA	NA	NA
lw_isotig16832	PUT-157a-Pinus_taeda-37323	3.7081	0.0306	0.0083	NA	NA	NA	NA
lw_HBKXS4402F1WI4	PUT-157a-Pinus_taeda-35242	3.6951	0.0319	0.0086	NA	NA	NA	NA
lw_HBKXS4401AIAHO	PUT-157a-Pinus_taeda-39510	3.6705	0.0733	0.02	NA	NA	NA	NA
lw_isotig24845	PUT-157a-Pinus_taeda-23719	3.6198	0.0514	0.0142	NA	NA	NA	NA
lw_isotig02810	PUT-157a-Pinus_taeda-14757	3.5959	0.1701	0.0473	NA	NA	NA	NA
lw_isotig05335	PUT-157a-Pinus_taeda-49845	3.5852	0.0149	0.0042	NA	NA	NA	NA
lw_isotig08635	PUT-157a-Pinus_taeda-38482554	3.5794	0.0534	0.0149	NA	NA	NA	NA
lw_isotig21547	PUT-157a-Pinus_taeda-26743	3.5743	0.0459	0.0128	NA	NA	NA	NA
lw_HBKXS4401EEFRW	PUT-157a-Pinus_taeda-68803	3.5677	0.0533	0.0149	NA	NA	NA	NA
lw_isotig19138	PUT-157a-Pinus_taeda-60719	3.5395	0.1229	0.0347	NA	NA	NA	NA
lw_isotig20377	PUT-157a-Pinus_taeda-27783	3.5362	0.0286	0.0081	NA	NA	NA	NA
lw_isotig25041	PUT-157a-Pinus_taeda-35282547	3.53	0.0379	0.0107	NA	NA	NA	NA
lw_isotig14327	PUT-157a-Pinus_taeda-16782552	3.4887	0.0405	0.0116	NA	NA	NA	NA
lw_isotig02323	PUT-157a-Pinus_taeda-61030	3.4698	0.0298	0.0086	NA	NA	NA	NA
lw_isotig09399	PUT-157a-Pinus_taeda-14182552	3.4583	0.0249	0.0072	NA	NA	NA	NA
lw_isotig19157	PUT-157a-Pinus_taeda-19573	3.4472	0.0426	0.0123	NA	NA	NA	NA
lw_isotig03240	PUT-157a-Pinus_taeda-71802	3.4267	0.0607	0.0177	NA	NA	NA	NA
lw_isotig09154	PUT-157a-Pinus_taeda-74310	3.3999	0.0409	0.012	NA	NA	NA	NA
lw_isotig22104	PUT-157a-Pinus_taeda-74376	3.3899	0.0495	0.0146	NA	NA	NA	NA
lw_isotig09777	PUT-157a-Pinus_taeda-60482556	3.3632	0.0613	0.0182	NA	NA	NA	NA
lw_isotig19162	PUT-157a-Pinus_taeda-76652	3.363	0.0702	0.0209	NA	NA	NA	NA
lw_isotig26070	PUT-157a-Pinus_taeda-18303	3.3242	0.0359	0.0108	NA	NA	NA	NA
lw_isotig31431	PUT-157a-Pinus_taeda-77808	3.2785	0.109	0.0332	NA	NA	NA	NA
lw_isotig24366	PUT-157a-Pinus_taeda-58483	3.269	0.0739	0.0226	NA	NA	NA	NA
lw_isotig08611	PUT-157a-Pinus_taeda-59036	3.2502	0.0306	0.0094	NA	NA	NA	NA
lw_isotig19224	PUT-157a-Pinus_taeda-23182548	3.2418	0.0418	0.0129	NA	NA	NA	NA
lw_isotig10958	PUT-157a-Pinus_taeda-83982552	3.2225	0.0297	0.0092	NA	NA	NA	NA
lw_isotig05351	PUT-157a-Pinus_taeda-82303	3.2217	0.0601	0.0187	NA	NA	NA	NA
lw_isotig04455	PUT-157a-Pinus_taeda-68426	3.2209	0.034	0.0106	NA	NA	NA	NA
lw_isotig22061	PUT-157a-Pinus_taeda-16474	3.1694	0.0362	0.0114	NA	NA	NA	NA
lw_isotig08659	PUT-157a-Pinus_taeda-3985	3.1636	0.0424	0.0134	NA	NA	NA	NA
lw_isotig22097	PUT-157a-Pinus_taeda-23193	3.1613	0.0369	0.0117	NA	NA	NA	NA
lw_isotig16519	PUT-157a-Pinus_taeda-44960	3.149	0.0396	0.0126	NA	NA	NA	NA
lw_isotig20037	PUT-157a-Pinus_taeda-6582551	3.1432	0.0644	0.0205	NA	NA	NA	NA
lw_isotig19915	PUT-157a-Pinus_taeda-19019	3.1387	0.1382	0.044	NA	NA	NA	NA
lw_isotig05033	PUT-157a-Pinus_taeda-1921	3.1366	0.0572	0.0182	NA	NA	NA	NA
lw_HBKXS4402FTP7X	PUT-157a-Pinus_taeda-69063	3.1342	0	0	NA	NA	NA	NA
lw_isotig24283	PUT-157a-Pinus_taeda-67247	3.13	0.037	0.0118	NA	NA	NA	NA
lw_HBKXS4402ILILX	PUT-157a-Pinus_taeda-23244	3.1269	0.0599	0.0192	NA	NA	NA	NA
lw_isotig10866	PUT-157a-Pinus_taeda-46267	3.109	0.1964	0.0632	NA	NA	NA	NA
lw_isotig04723	PUT-157a-Pinus_taeda-76524	3.0984	0.0362	0.0117	NA	NA	NA	NA
lw_isotig17981	PUT-157a-Pinus_taeda-67741	3.0923	0.0524	0.0169	NA	NA	NA	NA
lw_isotig04485	PUT-157a-Pinus_taeda-66870	3.0922	0.0601	0.0194	NA	NA	NA	NA
lw_isotig16736	PUT-157a-Pinus_taeda-67375	3.0449	0.0554	0.0182	NA	NA	NA	NA
lw_isotig15788	PUT-157a-Pinus_taeda-75667	3.0093	0.0412	0.0137	NA	NA	NA	NA
lw_isotig14489	PUT-157a-Pinus_taeda-101782554	3.0089	0.0368	0.0122	NA	NA	NA	NA
lw_isotig04987	PUT-157a-Pinus_taeda-78165	3.0027	0.1277	0.0425	NA	NA	NA	NA
lw_isotig17277	PUT-157a-Pinus_taeda-12567	2.997	0.036	0.012	NA	NA	NA	NA
lw_HBKXS4401CB0R5	PUT-157a-Pinus_taeda-75382556	2.9876	0.0701	0.0235	NA	NA	NA	NA
lw_isotig06614	PUT-157a-Pinus_taeda-28401	2.9688	0.0351	0.0118	NA	NA	NA	NA
lw_isotig26991	PUT-157a-Pinus_taeda-78420	2.9515	0.109	0.0369	NA	NA	NA	NA
lw_isotig13583	PUT-157a-Pinus_taeda-24736	2.9382	0.0315	0.0107	NA	NA	NA	NA
lw_isotig04580	PUT-157a-Pinus_taeda-45747	2.9362	0.0225	0.0077	NA	NA	NA	NA
lw_isotig20471	PUT-157a-Pinus_taeda-4745	2.9005	0.0749	0.0258	NA	NA	NA	NA
lw_isotig17144	PUT-157a-Pinus_taeda-52739	2.8933	0.0325	0.0112	NA	NA	NA	NA
lw_HBKXS4402F4A8L	PUT-157a-Pinus_taeda-82528	2.8788	0.0487	0.0169	NA	NA	NA	NA
lw_isotig09013	PUT-157a-Pinus_taeda-12405	2.8734	0.0237	0.0083	NA	NA	NA	NA
lw_isotig25195	PUT-157a-Pinus_taeda-40246	2.8624	0.0479	0.0167	NA	NA	NA	NA
lw_HBKXS4401CK2FT	PUT-157a-Pinus_taeda-52001	2.8314	0.0426	0.0151	NA	NA	NA	NA
lw_isotig07437	PUT-157a-Pinus_taeda-4382550	2.8286	0.0244	0.0086	NA	NA	NA	NA
lw_HBKXS4402I927L	PUT-157a-Pinus_taeda-61756	2.8091	0.1151	0.041	NA	NA	NA	NA
lw_isotig26374	PUT-157a-Pinus_taeda-89182550	2.8028	0.0241	0.0086	NA	NA	NA	NA
lw_isotig07723	PUT-157a-Pinus_taeda-38728	2.7973	0.0543	0.0194	NA	NA	NA	NA
lw_isotig05118	PUT-157a-Pinus_taeda-65259	2.7891	0.053	0.019	NA	NA	NA	NA
lw_HBKXS4401CWIUG	PUT-157a-Pinus_taeda-64529	2.7877	0.134	0.0481	NA	NA	NA	NA
lw_HBKXS4401BHHRD	PUT-157a-Pinus_taeda-11326	2.7724	0.0253	0.0091	NA	NA	NA	NA
lw_isotig02842	PUT-157a-Pinus_taeda-25649	2.7642	0.0129	0.0047	NA	NA	NA	NA
lw_isotig03277	PUT-157a-Pinus_taeda-3855	2.7557	0.0962	0.0349	NA	NA	NA	NA
lw_isotig19649	PUT-157a-Pinus_taeda-30287	2.755	0.0499	0.0181	NA	NA	NA	NA
lw_isotig05109	PUT-157a-Pinus_taeda-62282549	2.7329	0.0204	0.0074	NA	NA	NA	NA
lw_isotig18180	PUT-157a-Pinus_taeda-32771	2.7125	0.0299	0.011	NA	NA	NA	NA
lw_HBKXS4401C6BXT	PUT-157a-Pinus_taeda-31763	2.6896	0.0622	0.0231	NA	NA	NA	NA
lw_isotig21736	PUT-157a-Pinus_taeda-75832	2.6879	0.037	0.0137	NA	NA	NA	NA
lw_isotig27369	PUT-157a-Pinus_taeda-38430	2.6875	0.0753	0.028	NA	NA	NA	NA
lw_isotig29134	PUT-157a-Pinus_taeda-42244	2.6863	0.0731	0.0272	NA	NA	NA	NA
lw_isotig24026	PUT-157a-Pinus_taeda-14523	2.6764	0.0608	0.0227	NA	NA	NA	NA
lw_isotig30165	PUT-157a-Pinus_taeda-75782555	2.6546	0.111	0.0418	NA	NA	NA	NA
lw_isotig27245	PUT-157a-Pinus_taeda-23582547	2.6533	0.0326	0.0123	NA	NA	NA	NA
lw_isotig24671	PUT-157a-Pinus_taeda-66212	2.6421	0.2134	0.0808	NA	NA	NA	NA
lw_isotig17710	PUT-157a-Pinus_taeda-14850	2.6349	0.0244	0.0093	NA	NA	NA	NA
lw_isotig15634	PUT-157a-Pinus_taeda-63118	2.6232	0.0287	0.011	NA	NA	NA	NA
lw_isotig30854	PUT-157a-Pinus_taeda-18467	2.6151	0.0652	0.0249	NA	NA	NA	NA
lw_isotig18204	PUT-157a-Pinus_taeda-64982551	2.6048	0.0625	0.024	NA	NA	NA	NA
lw_isotig02170	PUT-157a-Pinus_taeda-45287	2.6048	0.0452	0.0173	NA	NA	NA	NA
lw_HBKXS4402GKJRA	PUT-157a-Pinus_taeda-18348	2.5875	0.0364	0.0141	NA	NA	NA	NA
lw_isotig14474	PUT-157a-Pinus_taeda-42673	2.5703	0.0454	0.0176	NA	NA	NA	NA
lw_isotig24180	PUT-157a-Pinus_taeda-76482549	2.5648	0.0283	0.011	GO:0016020	membrane	cellular_component	1
lw_HBKXS4402IXWKZ	PUT-157a-Pinus_taeda-37792	2.5298	0.0303	0.012	NA	NA	NA	NA
lw_isotig20252	PUT-157a-Pinus_taeda-62682556	2.5227	0.1452	0.0575	NA	NA	NA	NA
lw_HBKXS4402F0XRG	PUT-157a-Pinus_taeda-19757	2.5196	0.1786	0.0709	NA	NA	NA	NA
lw_isotig29582	PUT-157a-Pinus_taeda-64986	2.515	0.073	0.029	NA	NA	NA	NA
lw_HBKXS4401DINLZ	PUT-157a-Pinus_taeda-57577	2.5085	0.0582	0.0232	NA	NA	NA	NA
lw_isotig27268	PUT-157a-Pinus_taeda-45182551	2.5013	0.0434	0.0173	NA	NA	NA	NA
lw_HBKXS4401AHKVR	PUT-157a-Pinus_taeda-33686	2.4994	0.1256	0.0503	NA	NA	NA	NA
lw_HBKXS4402HPBEP	PUT-157a-Pinus_taeda-32441	2.4734	0.0393	0.0159	NA	NA	NA	NA
lw_isotig03036	PUT-157a-Pinus_taeda-92582556	2.4688	0.0312	0.0126	NA	NA	NA	NA
lw_isotig26229	PUT-157a-Pinus_taeda-28682556	2.4547	0.0298	0.0121	NA	NA	NA	NA
lw_isotig08784	PUT-157a-Pinus_taeda-63766	2.4496	0.0759	0.031	NA	NA	NA	NA
lw_isotig16820	PUT-157a-Pinus_taeda-37482551	2.4438	0.0791	0.0324	NA	NA	NA	NA
lw_isotig27478	PUT-157a-Pinus_taeda-65364	2.4341	0.0702	0.0288	NA	NA	NA	NA
lw_isotig15776	PUT-157a-Pinus_taeda-61882550	2.4248	0.0198	0.0082	NA	NA	NA	NA
lw_isotig00194	PUT-157a-Pinus_taeda-56765	2.4225	0.0208	0.0086	NA	NA	NA	NA
lw_isotig01473	PUT-157a-Pinus_taeda-15418	2.4172	0	0	NA	NA	NA	NA
lw_isotig27928	PUT-157a-Pinus_taeda-71964	2.4046	0.0406	0.0169	NA	NA	NA	NA
lw_isotig07935	PUT-157a-Pinus_taeda-13000	2.3941	0.0338	0.0141	NA	NA	NA	NA
lw_isotig04597	PUT-157a-Pinus_taeda-3736	2.3915	0.0159	0.0066	NA	NA	NA	NA
lw_isotig22993	PUT-157a-Pinus_taeda-49879	2.3908	0.101	0.0422	NA	NA	NA	NA
lw_HBKXS4401BS74R	PUT-157a-Pinus_taeda-67032	2.3887	0.0639	0.0268	NA	NA	NA	NA
lw_isotig13536	PUT-157a-Pinus_taeda-2782550	2.3834	0.0664	0.0279	NA	NA	NA	NA
lw_isotig27085	PUT-157a-Pinus_taeda-26982556	2.3721	0.0359	0.0151	NA	NA	NA	NA
lw_isotig14748	PUT-157a-Pinus_taeda-26753	2.3668	0.0309	0.0131	NA	NA	NA	NA
lw_HBKXS4401AYYZ6	PUT-157a-Pinus_taeda-74891	2.3498	0.0366	0.0156	NA	NA	NA	NA
lw_isotig09875	PUT-157a-Pinus_taeda-32894	2.3349	0.0436	0.0187	NA	NA	NA	NA
lw_isotig24313	PUT-157a-Pinus_taeda-41257	2.3331	0.0322	0.0138	NA	NA	NA	NA
lw_isotig26145	PUT-157a-Pinus_taeda-44341	2.3249	0.0327	0.0141	NA	NA	NA	NA
lw_isotig05708	PUT-157a-Pinus_taeda-63369	2.3209	0.0575	0.0248	NA	NA	NA	NA
lw_HBKXS4401AJ9UV	PUT-157a-Pinus_taeda-47609	2.3182	0.1721	0.0742	NA	NA	NA	NA
lw_isotig00599	PUT-157a-Pinus_taeda-56482555	2.3153	0.0684	0.0295	NA	NA	NA	NA
lw_isotig31125	PUT-157a-Pinus_taeda-13443	2.315	0.0638	0.0275	NA	NA	NA	NA
lw_isotig11999	PUT-157a-Pinus_taeda-7501	2.3145	0.0342	0.0148	NA	NA	NA	NA
lw_HBKXS4402JN2JY	PUT-157a-Pinus_taeda-10533	2.3143	0.0374	0.0162	NA	NA	NA	NA
lw_isotig09741	PUT-157a-Pinus_taeda-55801	2.2976	0.0214	0.0093	NA	NA	NA	NA
lw_isotig11402	PUT-157a-Pinus_taeda-11004	2.2938	0.0749	0.0326	NA	NA	NA	NA
lw_isotig06454	PUT-157a-Pinus_taeda-44303	2.2923	0.0306	0.0134	NA	NA	NA	NA
lw_isotig28092	PUT-157a-Pinus_taeda-99282549	2.2902	0.0302	0.0132	NA	NA	NA	NA
lw_isotig08192	PUT-157a-Pinus_taeda-102782551	2.2762	0.0905	0.0398	NA	NA	NA	NA
lw_HBKXS4402H85P0	PUT-157a-Pinus_taeda-54810	2.255	0.0464	0.0206	NA	NA	NA	NA
lw_isotig16472	PUT-157a-Pinus_taeda-81782548	2.2459	0.0377	0.0168	NA	NA	NA	NA
lw_isotig10178	PUT-157a-Pinus_taeda-63460	2.2426	0.0403	0.018	NA	NA	NA	NA
lw_isotig18531	PUT-157a-Pinus_taeda-68779	2.2382	0.0335	0.015	NA	NA	NA	NA
lw_HBKXS4401BHKQ3	PUT-157a-Pinus_taeda-92782552	2.2352	0.1746	0.0781	NA	NA	NA	NA
lw_HBKXS4402I6NVD	PUT-157a-Pinus_taeda-20913	2.2337	0.1097	0.0491	NA	NA	NA	NA
lw_HBKXS4402J0QNI	PUT-157a-Pinus_taeda-43627	2.2334	0.2013	0.0901	NA	NA	NA	NA
lw_isotig22785	PUT-157a-Pinus_taeda-51082554	2.2257	0.0649	0.0292	NA	NA	NA	NA
lw_HBKXS4401DNH9V	PUT-157a-Pinus_taeda-57294	2.2197	0.0903	0.0407	NA	NA	NA	NA
lw_HBKXS4402G43FV	PUT-157a-Pinus_taeda-74458	2.2161	0.0302	0.0136	NA	NA	NA	NA
lw_isotig28815	PUT-157a-Pinus_taeda-20268	2.2094	0.0732	0.0331	NA	NA	NA	NA
lw_isotig07296	PUT-157a-Pinus_taeda-32574	2.2082	0.027	0.0122	NA	NA	NA	NA
lw_HBKXS4401AHU54	PUT-157a-Pinus_taeda-60008	2.2035	0.1357	0.0616	NA	NA	NA	NA
lw_isotig00785	PUT-157a-Pinus_taeda-41290	2.2034	0.0346	0.0157	NA	NA	NA	NA
lw_isotig03872	PUT-157a-Pinus_taeda-75352	2.1841	0.0444	0.0204	NA	NA	NA	NA
lw_isotig30269	PUT-157a-Pinus_taeda-25908	2.1737	0.0833	0.0383	NA	NA	NA	NA
lw_isotig16626	PUT-157a-Pinus_taeda-56045	2.1714	0.0278	0.0128	NA	NA	NA	NA
lw_isotig24981	PUT-157a-Pinus_taeda-60887	2.16	0.4279	0.1981	NA	NA	NA	NA
lw_isotig02726	PUT-157a-Pinus_taeda-59108	2.15	0.0565	0.0263	NA	NA	NA	NA
lw_isotig12025	PUT-157a-Pinus_taeda-26149	2.1432	0.0324	0.0151	NA	NA	NA	NA
lw_isotig00626	PUT-157a-Pinus_taeda-137882551	2.1418	0.0514	0.024	NA	NA	NA	NA
lw_isotig14917	PUT-157a-Pinus_taeda-4182550	2.1394	0.0197	0.0092	NA	NA	NA	NA
lw_HBKXS4401DZ8I4	PUT-157a-Pinus_taeda-40679	2.1316	0.0337	0.0158	NA	NA	NA	NA
lw_HBKXS4401DBOWL	PUT-157a-Pinus_taeda-23639	2.1316	0.0745	0.0349	NA	NA	NA	NA
lw_isotig29342	PUT-157a-Pinus_taeda-44436	2.1244	0	0	NA	NA	NA	NA
lw_HBKXS4402J3YB6	PUT-157a-Pinus_taeda-49423	2.1223	0.0403	0.019	NA	NA	NA	NA
lw_isotig19980	PUT-157a-Pinus_taeda-40882551	2.1216	0.0237	0.0112	NA	NA	NA	NA
lw_isotig26425	PUT-157a-Pinus_taeda-31976	2.1207	0.0467	0.022	NA	NA	NA	NA
lw_isotig06115	PUT-157a-Pinus_taeda-24762	2.1192	0.0751	0.0354	NA	NA	NA	NA
lw_isotig13581	PUT-157a-Pinus_taeda-56464	2.1003	0.051	0.0243	NA	NA	NA	NA
lw_isotig17737	PUT-157a-Pinus_taeda-43925	2.0866	0.02	0.0096	NA	NA	NA	NA
lw_isotig23818	PUT-157a-Pinus_taeda-70203	2.0725	0.0324	0.0156	NA	NA	NA	NA
lw_HBKXS4401C5MPE	PUT-157a-Pinus_taeda-32768	2.0694	0.0455	0.022	NA	NA	NA	NA
lw_HBKXS4401AIIP9	PUT-157a-Pinus_taeda-11217	2.0604	0.0196	0.0095	NA	NA	NA	NA
lw_HBKXS4401BKJA3	PUT-157a-Pinus_taeda-71582	2.0593	0.1756	0.0853	NA	NA	NA	NA
lw_HBKXS4402IMOKV	PUT-157a-Pinus_taeda-42660	2.0568	0.0477	0.0232	NA	NA	NA	NA
lw_isotig00440	PUT-157a-Pinus_taeda-75389	2.0507	0.0688	0.0336	NA	NA	NA	NA
lw_HBKXS4402HTF57	PUT-157a-Pinus_taeda-22061	2.0472	0.0579	0.0283	NA	NA	NA	NA
lw_isotig03607	PUT-157a-Pinus_taeda-81853	2.0465	0.0516	0.0252	NA	NA	NA	NA
lw_isotig24381	PUT-157a-Pinus_taeda-1783	2.0426	0.0177	0.0086	NA	NA	NA	NA
lw_isotig27505	PUT-157a-Pinus_taeda-38257	2.0208	0.018	0.0089	NA	NA	NA	NA
lw_isotig05305	PUT-157a-Pinus_taeda-74171	2.0156	0.0224	0.0111	NA	NA	NA	NA
lw_HBKXS4401C5LVE	PUT-157a-Pinus_taeda-22358	2.0153	0.1205	0.0598	NA	NA	NA	NA
lw_isotig30760	PUT-157a-Pinus_taeda-51765	2.0134	0.0483	0.024	NA	NA	NA	NA
lw_isotig15430	PUT-157a-Pinus_taeda-66239	2.0107	0.0192	0.0096	NA	NA	NA	NA
lw_isotig14671	PUT-157a-Pinus_taeda-56510	2.0101	0.0261	0.013	NA	NA	NA	NA
lw_isotig31112	PUT-157a-Pinus_taeda-8686	2.0081	0.0504	0.0251	NA	NA	NA	NA
lw_isotig14906	PUT-157a-Pinus_taeda-33782548	2	0.0597	0.0299	NA	NA	NA	NA
